# Supplementary material for: Expression of OATP Family Members in Hormone-Related Cancers: Potential Markers of Progression
Source: PLoS One. 2011 May 19;6(5):e20372. doi: 10.1371/journal.pone.0020372 (PMC3098289; doi:10.1371/journal.pone.0020372)
Supplement: Table S1 — Tissues with detectable expression of SLCO1B1, SLCO1B3, and SLCO2B1. (XLS) [file pone.0020372.s001.xls]

## Sheet: Sheet1
Table S1. Tissues with detectable expression of SLCO1B1, SLCO1B3, and SLCO2B1.
	SLCO1B1					SLCO1B3					SLCO2B1
Tissue	Normala	Tumora	P-valueb	Expression Fold Changed	P-valuee	Normala	Tumora	P-valueb	Expression Fold Changed	P-valuee	Normala	Tumora	P-valueb	Expression Fold Changed	P-valuee
Grade	expressing/total (%)		P-trendc		P-trendf	expressing/total (%)		P-trendc		P-trendf	expressing/total (%)		P-trendc		P-trendf
Adrenal Gland	1/5 (20%)	0/10 (0%)	0.333	-	-	0/5 (0%)	0/10 (0%)	1	-	-	0/5 (0%)	0/10 (0%)	1	-	-
Breast	0/2 (0%)	1/23 (4%)	1	1.3	1	0/2 (0%)	0/23 (0%)	1	-	-	0/2 (0%)	1/23 (4%)	1	1.3	1
Cervix	2/4 (50%)	2/9 (22%)	0.53	-7.2	0.278	2/4 (50%)	1/9 (11%)	0.203	-7.6	0.0769	1/4 (25%)	4/9 (44%)	1	1.1	0.608
Moderate		0/3 (0%)	0.6	-10.2	0.458		0/3 (0%)	0.2	-11.3	0.2		0/3 (0%)	0.6	-1.8	0.275
Poor		1/3 (33%)		-7.4			0/3 (0%)		-11.3			2/3 (67%)		2
Colon	0/7 (0%)	4/13 (31%)	0.249	5.6	0.249	1/7 (14%)	4/13 (31%)	0.613	3.1	0.354	4/7 (57%)	3/13 (23%)	0.174	-1.3	0.258
Well		0/4 (0%)	0.0368	-	0.0515		0/4 (0%)	0.194	-1.2	0.264		1/4 (25%)	0.151	-1.07577	0.214
Moderate		1/4 (20%)		5.6			1/4 (25%)		2.2			1/4 (25%)		-1.1
Poor		0/1 (0%)					0/1 (0%)		-1.2			0/1 (0%)		-2.1
None		1/1 (100%)		12.5			1/1 (100%)		18.2			0/1 (0%)		-2.1
Endometrium	0/2 (0%)	3/15 (20%)	1	3.2	1	0/2 (0%)	2/15 (13%)	1	1.4	1	1/2 (50%)	8/15 (53%)	1	4.4	0.485
Well		0/1 (0%)	0.6	-	0.324		0/1 (0%)	0.831	-	0.7647		1/1 (100%)	0.824	6.9	0.633
Moderate		1/6 (17%)		1.3			1/6 (17%)		1.3			3/6 (50%)		2.1
Poor		2/8 (25%)		4.9			1/8 (13%)		1.6			4/8 (50%)		5.8
Esophagus	0/3 (0%)	5/17 (29%)	0.539	10.3	0.539	0/3 (0%)	5/17 (29%)	0.539	4.3	0.539	1/3 (33%)	6/17 (35%)	1	-1.5	0.863
Well		1/3 (33%)	0.6	21.3	0.809		2/3 (67%)	0.782	7.2	0.397		2/3 (67%)	0.327	-2.3	0.0978
Moderate		2/9 (22%)		10.5			2/9 (22%)		2.6			3/9 (33%)		-2.3
Poor		1/4 (25%)		1.6			0/4 (0%)		-			0/4 (0%)		-7.5
Gastroesophageal	0/1 (0%)	1/3 (33%)	1	10.1	1	0/1 (0%)	2/3 (66%)	1	8.9	0.75	1/1 (100%)	1/3 (33%)	1	-4	0.25
Kidney	0/4 (0%)	3/18 (17%)	1	1	0.735	0/4 (0%)	0/18 (0%)	1	-	-	2/4 (50%)	10/18 (56%)	1	6.8	0.508
Well		0/1 (0%)	0.4853	-	0.504		0/1 (0%)	1	-	-		1/1 (100%)	0.721	11.5	0.3185
Moderate		1/5 (20%)		-			0/5 (0%)					4/5 (80%)		6.2
Poor		0/4 (0%)		-			0/4 (0%)					3/4 (75%)		15.5
Undifferentiated		1/3 (33%)		2.2			0/3 (0%)					2/3 (67%)		5.1
Liver	3/3 (100%)	17/17 (100%)	1	-2.5	0.04	3/3 (100%)	12/17 (71%)	0.539	-3.4	0.116	3/3 (100%)	16/17 (94%)	1	-2.8	0.0404
Well		4/4 (100%)	1	-2.3	0.0004		2/4 (50%)	0.77	-13.6	0.5155		4/4 (100%)	0.765	-3.7	0.0045
Moderate		9/9 (100%)		-121			6/9 (67%)		-3.2			8/9 (89%)		-15.2
Poor		1/1 (100%)		-113			1/1 (100%)		-28.9			1/1 (100%)		-26.4
Lung	2/4 (50%)	10/19 (53%)	1	17.1	0.539	0/4 (0%)	6/19 (32%)	0.539	27.8	0.401	4/4 (100%)	17/19 (89%)	1	-1.2	0.184
Moderate		4/7 (57%)	1	20.5	0.885		3/7 (43%)	0.643	63.3	0.9035		7/7 (100%)	1	1.2	0.667
Poor		3/5 (60%)		2			1/5 (20%)		4.4			5/5 (100%)		-1.5
Undifferentiated		0/1 (0%)		-4			0/1 (0%)		-			1/1 (100%)		1.17228
Lymph	1/3 (33%)	5/34 (15%)	0.421	-1.2	0.88	0/3 (0%)	1/34 (3%)	1	1	1	2/3 (67%)	26/34 (76%)	1	1.3	0.979
Ovary	0/3 (0%)	4/21 (19%)	1	15.1	0.812	0/3 (0%)	7/21 (33%)	0.53	8.3	0.513	3/3 (100%)	17/21 (81%)	1	1.5	0.549
Borderline		1/8 (12%)	0.471	1.5	0.327		3/8 (38%)	1	9.6	1		7/8 (88%)	0.258	3	0.0931
Moderate		0/1 (0%)		-			1/1 (100%)		19.6			1/1 (100%)		-9.2
Poor		2/9 (22%)		3.1			2/9 (22%)		3.4			6/9 (67%)		-1.9
Pancreas	1/4 (25%)	7/17 (41%)	1	13.6	0.351	1/4 (25%)	7/17 (41%)	1	1.2	0.874	4/4 (100%)	15/17 (88%)	1	-3	0.0498
Well		1/2 (50%)	0.533	8.6	0.578		1/2 (50%)	0.533	-1.1	0.444		2/2 (100%)	1	-3	0.4096
Moderate		0/2 (0%)		-4.7			0/2 (0%)		-14			2/2 (100%)		-3.2
Poor		0/2 (0%)		-4.7			0/2 (0%)		-14			2/2 (100%)		-1.5
Prostate	2/5 (40%)	9/21 (43%)	1	6.5	0.659	0/5 (0%)	13/21 (62%)	0.0391	45.7	0.0335	2/5 (40%)	16/21 (76%)	0.281	1.9	0.2
Gleason = 6		2/2 (100%)	1	31.9	0.772		1/2 (50%)	0.0308	11.4	0.028		2/2 (100%)	0.171	1.4	0.31
Gleason = 7		3/11 (27%)		1.8			6/11 (55%)		37			7/11 (64%)		2.2
Gleason = 8		1/2 (50%)		7.9			2/2 (100%)		67.7			2/2 (100%)		1.2
Gleason = 9		3/6 (50%)		4			4/6 (67%)		65.7			5/6 (83%)		1.7
Stomach	1/5 (20%)	3/14 (21%)	1	6.9	1	1/5 (20%)	3/14 (21%)	1	16.3	0.883	2/5 (40%)	5/14 (36%)	1	-1.7	0.811
Moderate		1/4 (25%)	0.864	-6.9	0.909		1/4 (25%)	0.864	-1.1	0.727		2/4 (50%)	1	-1.7	0.859
Poor		1/3 (33%)		-1.4			1/3 (33%)		6.1			1/3 (33%)		-2.2
Testis	4/6 (67%)	17/19 (89%)	0.234	28.5	0.118	4/6 (67%)	4/19 (21%)	0.0593	-12.1	0.0147	4/6 (67%)	14/19 (74%)	1	1.11	0.975
Thyroid	0/3 (0%)	2/18 (11%)	1	4.3	1	0/3 (0%)	3/18 (17%)	1	4.3	1	0/3 (0%)	12/18 (67%)	0.0632	9.3	0.103
Bladder	1/2 (50%)	10/22 (45%)	1	102.4	0.67	0/2 (0%)	5/22 (23%)	1	10.6	1	2/2 (100%)	16/22 (73%)	1	-1.4	0.638
Well		1/3 (33%)	1	1.3	0.889		2/3 (67%)	0.439	3.3	0.409		2/3 (67%)	0.266	-7.7	0.709
Moderate		0/1 (0%)		-1.3			0/1 (0%)		-			1/1 (100%)		-1.37516
Poor		8/11 (73%)		203			3/11 (27%)		19.6			9/11 (82%)		1.2
None		1/5 (20%)		3.7			0/5 (0%)		-			2/5 (40%)		-2.9
Uterus	0/3 (0%)	0/2 (0%)	1	1	-	0/3 (0%)	1/2 (50%)	0.4	2.2	0.4	2/3 (67%)	1/2 (50%)	1	1.4	1
a Tissues were considered to express SLCO family members if data were obtained above the lower limit of quantitation via TaqMan assays.
b P-value determined by Fisher's exact test.
c P-value determined by the Cochran-Armitage trend test for comparisons of tumor expression by grade.
d Delta Ct of tumor divided by delta Ct of normal tissue
e P-value determined by Wilcoxon rank-sum.
f P-value determined by Jonckheere test for comparisons between normal and tumor grade expression.

## Sheet: Sheet2
0.001525	0.0002969	6.961e-05	0.0001826	0.194689	-5.13641		inc
11.24	7.947	0.002937	0.000334	0.707028	-1.41437		dec
0.0008135	0.01436			17.6521	-0.0566504
0.0003028	0.0003203			1.05779	-0.945364
0.001123	0.007027			6.25735	-0.159812
0.001117	0.009905			8.8675	-0.112771
0.002235	0.01169			5.23043	-0.191189
0.00446	0.1526			34.2152	-0.0292267
0.000251	0.02051			81.7131	-0.0122379
				#DIV/0!	#DIV/0!
0.0003014	0.001044			3.46384	-0.288697
0.04203	0.01616			0.384487	-2.60087
0.003419	0.002983			0.872477	-1.14616
0.0002487	0.006782			27.2698	-0.0366706
0.01051	0.00198			0.188392	-5.30808
0.002491	0.0002952			0.118507	-8.43835
				#DIV/0!	#DIV/0!
0.0004535	0.0004714			1.03947	-0.962028
0.0004864	0.0004706			0.967516	-1.03357
0.000289	0.001116			3.86159	-0.258961
0.002143	0.001329			0.620159	-1.61249
0.0004895	0.0002458			0.502145	-1.99146
0.0005638	0.003181			5.64207	-0.17724
0.01468	0.008025			0.546662	-1.82928
0.001484	0.00135			0.909704	-1.09926
0.00125	0.00194			1.552	-0.64433
0.002429	0.004568			1.88061	-0.531743
0.01491	0.003898			0.261435	-3.82504
0.001595	0.002242			1.40564	-0.711418
0.0006432	0.0007681			1.19419	-0.837391
0.001699	0.001472			0.866392	-1.15421
0.005858	0.002245			0.383237	-2.60935
0.0004862	0.0006183			1.2717	-0.78635

## Sheet: Sheet3
	Well	Moderate	Poor	None	Other
Cervix		3	3		3
Colon	4	4	1	1	3

## Sheet: Sheet4
	N=0, T=1	Grade N=0,	E=1, N=0

## Sheet: Sheet5
Colon	0.000244	0.0007976
	0	0.001654
	0	0.0003897
	0.000244	-2.469e-05
	0.000244	0.00162
2.29e-07	2.29e-07	2.51345e-06	2.29e-07	2.29e-07	3.65114e-06	2.29e-07	2.29e-07	3.65114e-06		5.52583e-06	6.86452e-06
2.29e-07	2.29e-07	4.78882e-06				2.29e-07	2.29e-07	2.29e-07		8.20322e-06
2.29e-07	2.29e-07	2.29e-07	2.29e-07	2.29e-07	2.29e-07	2.29e-07	2.29e-07	2.29e-07		6.7153e-07	1.05549e-06
2.29e-07	2.29e-07	2.29e-07				2.29e-07	2.29e-07	1.17576e-07		1.43946e-06
2.29e-07	2.29e-07	2.29e-07	2.29e-07	2.29e-07	2.29e-07	2.29e-07	2.29e-07	2.67223e-06		4.23294e-06	6.65323e-06
2.29e-07	2.29e-07	2.29e-07				4.5995e-06	2.29e-07	5.20804e-06		9.07352e-06
2.29e-07	2.29e-07	2.29e-07	2.29e-07	2.29e-07	1.17576e-07	2.29e-07	2.29e-07	4.56506e-07
2.29e-07	2.29e-07	6.15248e-09				2.29e-07	2.29e-07	1.70107e-06		2.40393e-07	1.06853e-06
2.29e-07	2.29e-07	5.30131e-06	2.29e-07	2.29e-07	2.67223e-06	2.29e-07	2.29e-07	2.29e-07		1.89667e-06
2.29e-07	2.29e-07	4.31464e-08				2.29e-07	2.29e-07	2.29e-07		2.29e-07	2.29e-07
2.29e-07	2.29e-07	4.20583e-06	4.5995e-06	2.29e-07	5.20804e-06	2.29e-07	2.29e-07	4.34095e-07		2.29e-07
8.97e-06	2.29e-07	6.21026e-06				2.4e-06	2.29e-07	7.16644e-07		1.51878e-06	1.66231e-06
2.29e-07	2.29e-07	4.88586e-07	2.29e-07	2.29e-07	4.56506e-07	4.215e-06	2.29e-07	1.76429e-06		1.80585e-06
2.29e-07	2.29e-07	4.24426e-07				8.0165e-06	2.29e-07	1.78595e-06		2.34188e-06	3.75601e-06
2.29e-07	2.29e-07	6.05703e-07	2.29e-07	2.29e-07	1.70107e-06	3.115e-05	2.29e-07	3.72283e-06		5.17014e-06
2.29e-07	2.29e-07	2.79643e-06				2.265e-05	1.4015e-07	7.80127e-06		6.6365e-06	6.30311e-06
2.29e-07	2.29e-07	2.29e-07	2.29e-07	2.29e-07	2.29e-07	9.2145e-06	6.485e-06	4.85232e-06		5.96973e-06
2.29e-07	2.29e-07	2.29e-07				0.00017755	2.585e-05	9.70161e-06		6.57482e-06	9.60959e-06
2.29e-07	2.29e-07	2.29e-07	2.29e-07	2.29e-07	2.29e-07	0.000401	1.515e-05	3.37636e-05		1.26444e-05
2.29e-07	2.29e-07	2.29e-07				2.29e-07	2.29e-07	2.29e-07		1.37648e-05	1.54578e-05
2.29e-07	2.29e-07	3.65856e-07	2.29e-07	2.29e-07	4.34095e-07	2.29e-07	5.22e-07	3.25648e-07		1.71508e-05
2.29e-07	2.29e-07	5.02333e-07				7.145e-07	1.51e-06	1.40017e-06		2.2736e-05	7.70284e-05
1.73e-06	2.29e-07	8.76037e-07	2.4e-06	2.29e-07	7.16644e-07					0.000131321
3.07e-06	2.29e-07	5.57251e-07
4.1e-06	2.29e-07	1.16421e-06	4.215e-06	2.29e-07	1.76429e-06					2.29e-07	5.29579e-07
4.33e-06	2.29e-07	2.36437e-06								8.30159e-07
3.33e-07	2.29e-07	6.31082e-08	8.0165e-06	2.29e-07	1.78595e-06
1.57e-05	2.29e-07	3.5088e-06								2.29e-07	2.29e-07
2.18e-05	2.29e-07	1.66601e-06	3.115e-05	2.29e-07	3.72283e-06					2.29e-07
4.05e-05	2.29e-07	5.77964e-06								2.29e-07	2.29e-07
2.67e-05	2.29e-07	5.09493e-06	2.265e-05	1.4015e-07	7.80127e-06					2.29e-07
1.86e-05	5.13e-08	1.05076e-05								2.29e-07	2.29e-07
9.29e-07	3.47e-06	3.08516e-06	9.2145e-06	6.485e-06	4.85232e-06					2.29e-07
1.75e-05	9.5e-06	6.61947e-06								2.29e-07	4.25784e-07
5.61e-05	1.54e-05	9.83746e-06	0.00017755	2.585e-05	9.70161e-06					6.22568e-07
0.000299	3.63e-05	9.56575e-06								2.20759e-06	3.03898e-06
0.000305	1.08e-05	3.5343e-05	0.000401	1.515e-05	3.37636e-05					3.87038e-06
0.000497	1.95e-05	3.21843e-05								1.06031e-06	1.51292e-06
2.29e-07	2.29e-07	2.29e-07	2.29e-07	2.29e-07	2.29e-07					1.96553e-06
2.29e-07	2.29e-07	2.29e-07								2.44159e-06	2.95137e-06
2.29e-07	2.29e-07	2.29e-07	2.29e-07	5.22e-07	3.25648e-07					3.46116e-06
2.29e-07	8.15e-07	4.22297e-07								3.73982e-06	3.57923e-06
2.29e-07	1.15e-06	1.60748e-06	7.145e-07	1.51e-06	1.40017e-06					3.41863e-06
1.2e-06	1.87e-06	1.19286e-06								5.01518e-06	1.1209e-05
										1.74029e-05
