# Supplementary material for: Expression of OATP Family Members in Hormone-Related Cancers: Potential Markers of Progression
Source: PLoS One. 2011 May 19;6(5):e20372. doi: 10.1371/journal.pone.0020372 (PMC3098289; doi:10.1371/journal.pone.0020372)
Supplement: Table S2 — Expression of SLCO1B1, SLCO1B3, and SLCO2B1 by cancer stage. (XLS) [file pone.0020372.s002.xls]

## Sheet: Sheet1
Table S2. Expression of SLCO1B1, SLCO1B3, and SLCO2B1 by cancer stage.
	SLCO1B1			SLCO1B3			SLCO2B1
Tissue	expressing/total (%)	Expression Fold Changea	P-trend %b	expressing/total (%)	Expression Fold Changea	P-trend %b	expressing/total (%)	Expression Fold Changea	P-trend %b
Stage			P-trendc			P-trendc			P-trendc
Breast			1			1			0.56
I	0/3 (0%)	0.977067	1	0/3 (0%)	1	1	0/3 (0%)	1.00001	0.56
IIA	0/8 (0%)	1.02225		0/8 (0%)	1		0/8 (0%)	1.00001
IIB	1/3 (33%)	2.9		0/3 (0%)	1		0/3 (0%)	1.00002
III	0/6 (0%)	1		0/6 (0%)	1		1/6 (17%)	2.5
IV	0/3 (0%)	1		0/3 (0%)	1		0/3 (0%)	1.00002
Cervix			0.69			0.29			0.5
IB	0/2 (0%)	-8.6	0.33	0/2 (0%)	-8.6	0.17	0/2 (0%)	-1.7	0.26
IB2	2/2 (100%)	-2.4		1/2 (50%)	-4.6		2/2 (100%)	1.4
IIB	0/1 (0%)	-8.6		0/1 (0%)	-8.6		1/1 (100%)	-1.3974
IIIB	1/1 (100%)	-6.6		0/1 (0%)	-8.6		1/1 (100%)	3.2
IV	0/1 (0%)	-8.6		0/1 (0%)	-8.6		0/1 (0%)	-1.7
IVB	0/1 (0%)	-8.6		0/1 (0%)	-8.6		1/1 (100%)	2.6
Colon			0.33			0.79			0.43
I	0/1 (%)	1	0.3	0/1 (0%)	-1.2	0.74	0/1 (0%)	-2.5	0.44
IIA	1/3 (33%)	4.8		1/3 (33%)	6.6		0/3 (0%)	-2.5
IIB	0/1 (0%)	1		0/1 (0%)	-1.2		1/1 (100%)	8.4
III	0/1 (0%)	0.970133		0/1 (0%)	-1.2		0/1 (0%)	-2.5
IIIB	0/1 (0%)	1.02417		0/1 (0%)	-1.2		0/1 (0%)	-2.5
IIIC	1/2 (50%)	11.6		1/2 (50%)	3.9		1/2 (50%)	1.2
IV	0/1 (0%)	1		0/1 (0%)	-1.2		0/1 (0%)	-2.5
Endometrium			1			0.28			0.92
IB	1/2 (50%)	2	0.98	1/2 (50%)	3.33315	0.22	2/2 (100%)	6.5	0.48
IC	1/3 (33%)	1.3		1/3 (33%)	1.63315		1/3 (33%)	2.7
IIA	1/1 (100%)	4.6		0/1 (0%)	1		1/1 (100%)	8.4
IIB	1/3 (33%)	10.4		0/3 (0%)	1		2/3 (66%)	3.3
IIIA	0/1 (0%)	1		0/1 (0%)	1		0/1 (0%)	-2.1
IIIC	0/4 (0%)	1		0/4 (0%)	1		2/4 (50%)	1.4
IV	1/1 (100%)	2		0/1 (0%)	1		1/1 (100%)	-1.3
Esophagus			0.78			1			1
I	3/6 (50%)	6.2	0.92	2/6 (33%)	6.04076	1	3/6 (50%)	1.07634	0.81
IIA	1/2 (50%)	9.2		1/2 (50%)	3.48216		1/2 (50%)	-2.1
IIB	0/1 (0%)	1		0/1 (0%)	1		0/1 (0%)	-7.6
III	2/6 (33%)	8.2		2/6 (33%)	2.72016		1/6 (17%)	-5.4
IV	0/2 (0%)	1		0/2 (0%)	1		2/2 (100%)	1.3
Gastroesophageal			1			1			1
I	0/1 (0%)	1	1	1/1 (100%)	22.8408	1	0/1 (0%)	-4.9	1
IIA	1/1 (100%)	28.3		1/1 (100%)	2.85769		0/1 (0%)	-4.9
III	0/1 (0%)	1		0/1 (0%)	1		1/1 (100%)	1
Kidney			0.76			1			0.53
I	2/6 (33%)	3710.7	0.68	0/6 (0%)	1	1	5/6 (83%)	3.7	0.87
II	0/4 (%)	1		0/4 (0%)	1		3/4 (75%)	2.8
III	0/2 (%)	1		0/2 (0%)	1		1/2 (50%)	3.5
IV	0/1 (%)	1		0/1 (0%)	1		0/1 (0%)	-5.2
Liver			1			0.36			0.47
I	5/5 (100%)	-6	0.073	5/5 (100%)	-7.6509	0.18	5/5 (100%)	-5.3	0.21
II	4/4 (100%)	-3.3		1/4 (25%)	-5.28023		4/4 (100%)	-5.3
IIIA	4/4 (100%)	-8.4		3/4 (75%)	-2.96017		3/4 (75%)	-2.2
IV	1/1 (100%)	-7.7		1/1 (100%)	-203.2		1/1 (100%)	-37.3
Lung			0.65			0.73			0.85
IA	1/2 (50%)	9.5	0.67	1/2 (50%)	29.8449	0.76	2/2 (100%)	1.1	0.87
IB	3/5 (60%)	2.8		1/5 (20%)	5.5339		4/5 (80%)	-2.7
IIB	4/7 (57%)	22.4		3/7 (43%)	72.1043		6/7 (85%)	1.6
IIIA	1/2 (50%)	-1.1		0/2 (50%)	1		2/2 (100%)	2.8
IV	1/1 (100%)	13.5		0/1 (0%)	1		1/1 (100%)	2
Lymph			0.9			1			0.7
I	1/15 (7%)	-1.4	0.77	0/15 (0%)	1	1	13/15 (87%)	2.3	0.83
IE	2/7 (29%)	-1.1		1/7 (14%)	1.02634		5/7 (71%)	1.6
IIE	1/3 (33%)	1.5		0/3 (0%)	1		3/3 (100%)	2
III	1/1 (100%)	6.2		0/1 (%)	1		1/1 (100%)	-1
IV	0/7 (0%)	-1.5		0/7 (0%)	1		6/7 (86%)	1.3
Ovary			0.12			0.53			1
IA	0/5 (0%)	1.02037	0.13	2/5 (40%)	7.87397	0.56	5/5 (100%)	-1.1	0.61
IB	0/2 (0%)	1		0/2 (0%)	1		2/2 (100%)	-1.8
IC	0/1 (0%)	1		0/1 (0%)	1		1/1 (100%)	1.4
IIB	1/3 (33%)	5		2/3 (66%)	13.1674		3/3 (100%)	-1.3
III	3/9 (33%)	50.6		3/9 (33%)	13.3502		9/9 (100%)	2.6
IV	0/1 (0%)	1		0/1 (0%)	1		1/1 (100%)	-2.3
Pancreas			0.75			0.75			1
IB	1/2 (50%)	12.5	0.69	1/2 (50%)	5.2	0.69	2/2 (100%)	1.1	0.057
IIB	0/2 (0%)	-4.7		0/2 (0%)	-13.8		2/2 (100%)	-3.1
III	0/1 (0%)	-4.7		0/1 (0%)	-13.8		1/1 (100%)	-6.7
Prostate			1			0.076			0.39
II	4/11 (37%)	1.58336	0.8	7/11 (64%)	44.8396	0.39	10/11 (91%)	1.6	0.28
III	3/7 (42%)	7.9		4/7 (57%)	3.04962		5/7 (71%)	1.7
IV	0/1 (0%)	-7.1		1/1 (100%)	5.69903		1/1 (100%)	3.5
Stomach			1			1			0.57
IA	0/1 (0%)	-6.5	0.97	0/1 (0%)	-1.4	0.84	0/1 (0%)	-7.3	0.9
IB	1/2 (50%)	-5.3		1/2 (50%)	1		1/2 (50%)	-1.3
II	1/3 (33%)	-1.3		1/3 (33%)	5.7		3/3 (100%)	-1.1
IIIA	0/1 (0%)	-6.5		0/1 (0%)	-1.4		0/1 (0%)	-7.3
Testis			0.36			0.59			0.8
I	10/11 (91%)	-3638	0.21	1/11 (9%)	-7.5	0.63	11/11 (100%)	1.6	0.52
IA	2/2 (100%)	-12103		1/2 (50%)	-6.9		2/2 (100%)	-1.4
IB	6/6 (100%)	-442		4/6 (67%)	-16.8		4/6 (67%)	-1.2
Thyroid			0.57			0.78			0.83
I	2/9 (22%)	6.3	0.57	2/9 (22%)	3.50264	0.93	9/9 (100%)	6.2	0.04
II	0/2 (0%)	1		1/2 (50%)	15.1357		2/2 (100%)	24.7
III	0/5 (0%)	1		0/5 (0%)	1		4/5 (80%)	29.2
IVA	0/1 (0%)	1		0/1 (0%)	1		0/1 (0%)	1
Bladder			0.59			1			0.88
0a	0/1 (0%)	-1.3	0.34	0/1 (0%)	1	0.6	1/1 (100%)	-7.8	0.62
I	1/1 (100%)	55.9		1/1 (100%)	34.0453		1/1 (100%)	-1.2
II	1/5 (20%)	-1		2/5 (40%)	2.57915		3/5 (60%)	-7.9
III	6/10 (60%)	238		4/10 (40%)	20.2248		10/10 (100%)	1.1
IV	3/5 (60%)	12.6		0/5 (0%)	1		4/5 (80%)	-2.7
a Tissues were considered to express SLCO family members if data were obtained above the lower limit of quantitation via TaqMan assays.
b P-value determined by the Cochran-Armitage trend test for comparisons of tumor expression by grade.
c P-value determined by Jonckheere test for comparisons between normal and tumor grade expression.
